# Supplementary material for: Favipiravir Analogues as Inhibitors of SARS-CoV-2 RNA-Dependent RNA Polymerase, Combined Quantum Chemical Modeling, Quantitative Structure–Property Relationship, and Molecular Docking Study
Source: Molecules. 2024 Jan 16;29(2):441. doi: 10.3390/molecules29020441 (PMC10818557; doi:10.3390/molecules29020441)
Supplement: Supplementary file 1 [file molecules-29-00441-s001.zip]

Archive with 1 entries (1 files):
- molecules-2716578-supplementary.pdf
